# Supplementary material for: Identification, Fine Mapping and Application of Quantitative Trait Loci for Grain Shape Using Single-Segment Substitution Lines in Rice (Oryza sativa L.)
Source: Plants (Basel). 2023 Feb 16;12(4):892. doi: 10.3390/plants12040892 (PMC9966618; doi:10.3390/plants12040892)
Supplement: Supplementary file 1 [file plants-12-00892-s001.zip]

Archive with 1 entries (1 files):
- plants-2090219-supplementary.pdf
